# Supplementary material for: Determination of circulating Mycobacterium tuberculosis strains and transmission patterns among pulmonary TB patients in Kawempe municipality, Uganda, using MIRU-VNTR
Source: BMC Res Notes. 2011 Aug 11;4:280. doi: 10.1186/1756-0500-4-280 (PMC3162915; doi:10.1186/1756-0500-4-280)
Supplement: Additional file 1 — MTB strain types with reference to the MIRU-VNTRplus database. Highlighted yellow are the households where transmission was predicted. Patients with mixed infections are highlighted in grey. aPTID (Patient Identification); index cases end with 1 (e.g., 1-1-01) while contact cases end with a numerical value > 1 (e.g., 1-1-03). bBlanks refer to unique strains i.e., those without a matching strain in the database.cThe numerical figures refer to the number of alleles per PCR-amplified MIRU-VNTR locus [8,17]. [file 1756-0500-4-280-S1.XLS]

## Sheet: Sheet1
						MIRU-VNTR LOCI AND THEIR GENOTYPESc
PTIDa	Species	Lineageb	Match Distance	424	577	580	802	960	1644	1955	2163b	2165	2401	2996	3192	3690	4052	4156
1.1.01	M. tuberculosis	UgandaII	0.07	2	5	2	3	3	3	3	2	3	2	4	3	3	7	2
1.1.03	M. tuberculosis	UgandaII	0.07	2	5	2	3	3	3	3	2	3	2	4	3	3	7	2
2.1.01	M. tuberculosis	Cameroon	0.27	2	4	2	2	3	4	2	4	2	2	5	3	3	4	2
3.1.02	M. tuberculosis	Dehli/CAS	0.2	4	2	2	3	5	4	4	2	4	2	5	5	3	8	3
4.1.01				3	2	2	3	9	5	4	2	4	4	7	5	3	10	6
5.1.01	M. tuberculosis	Dehli/CAS	0.18	5	2.3.	2	3	4.6.	4		2	4	2	5	6.4.		8
6.1.03	M. tuberculosis	Dehli/CAS	0.2	5	2	2	1.3.4	4.6.	4		2	4	1.2.3	5	4.6.		8
7.1.01				3	2	3	3	4	3	1	2	4	2	5	4	3	7	2
8.1.01	M. tuberculosis	UgandaI	0.27	3	5	2	2	3	3	3	4	3	3	5	4	2	5	2
9.1.03				5	5	2	3	3	3	2	2	4	3	5	2	3	8	2
10.1.01				3	4	2	5	3	3	2	2	2	2	5	4	1	8	2
11.1.03	M. tuberculosis	UgandaII	0.2	3	4	2	4	3	3	3	2	4	2	4	4	3	7	2
12.1.06	M. tuberculosis	UgandaII	0.07	2	5	2	2	3	3	3	2	4	2	4	3	3	7	2
13.1.03	M. tuberculosis	UgandaI	0.2	2	5	2	3	4	2	3	2	4	2	5	4	2	6	2
14.1.01	M. tuberculosis	Haarlem	0.2	2	3	2	2	4	3	3	5	3	4	5	3	3	7	4
15.1.01				3	6	1	3	3	3	3	2	4	2	4	4	3	2	3
15.1.03				3	6	1	3	3	3	3	2	4	2	4	4	3	2	3
16.5.01	M. tuberculosis	UgandaI	0.2	2	5	2	3	3	2	3	3	4	2	5	5	2	7	2
17.1.01	M. tuberculosis	Cameroon	0.2	2	5	2	3	3	3	2	4	4	2	5	3	3	5	2
18.1.01	M. tuberculosis	UgandaI	0.07	2	5	2	3	3	3	2	3	4	2	4	2	3	7	2
19.1.01	M. tuberculosis	Haarlem	0.13	2	3	2	2	4	3	3	5	3	4	5	3	3	7	3
20.1.01	M. tuberculosis	UgandaII	0.2	2	5	1	3	3	3	3	2	4	2	5	4	3	4	2
20.1.02	M. tuberculosis	UgandaII	0.2	2	5	1	3	3	3	3	2	4	2	5	4	3	4	2
20.1.07	M. tuberculosis	UgandaII	0.2	2	5	1	3	3	3	3	2	4	2	5	4	3	4	2
21.1.09				4	3	2	1	4	1	3	4	2	1	4	3	2	7	2
22.1.01	M. tuberculosis	UgandaI	0.2	2	5	2	3	3	3	3	3	4	2	5	2	2	4	2
23.1.01				4	3	2	1	3	1	2	4	4	1	5	3	2	6	2
23.1.03				4	3	2	1	3	1	2	4	4	1	5	3	2	6	2
24.1.01				3	3	4	3	3	3	1	1	2	2	3	4	3	8	3
25.1.01	M. tuberculosis	UgandaII	0.13	2	5	2	3	3	3	3	2	4	2	4	3	2	5	2
26.1.01				1	2	2	5	3	3	3	2	5	2	2	4	2	7	2
27.1.01				3	2	2	5	3	3	2	2	5	2	2	3	2	5	2
28.1.01				2	2	2	4	3	3	2	2	5	2	2	4	2	7	2
29.1.01	M. tuberculosis	Haarlem	0.27	3	3	2	2	1	3	3	6	2	4	5	3	3	6	3
30.1.01				2.4.	3	2	4	3	1.2.	2	4	3	2	4	2.3.	4	3	2.4.
31.1.01	M. tuberculosis	LAM	0.09	2.3.	2	2	4	5	3	3	2	2	1.3.	5	2.4.	2	5/6/	2
32.1.01	M. tuberculosis	LAM	0.07	3	2	2	4	4	3	3	2	2	1	5	2	2	6	3
33.1.01	M. tuberculosis	UgandaII	0.2	2	5	1	3	3	3	3	2	4	2	5	4	3	4	2
34.1.01				4	2	2	4	7	4	3	2	4	2	1	4	2	5	4
35.5.01				2	2	2	3	8	5	4	2	3	4	7	4	3	9	4
35.5.06				2	2	2	3	8	5	4	2	3	4	7	4	3	9	4
36.1.01	M. tuberculosis	UgandaII	0.27	2	5	2	3	3	4	3	2	4	2	4	4	3	8	2
36.1.03	M. tuberculosis	UgandaII	0.13	2	5	2	3	3	4	3	2	4	2	4	4	3	8	2
37.1.01	M. tuberculosis	Haarlem	0.2	1	3	2	2	4	3	3	2	3	4	5	3	3	7	3
38.1.01	M. tuberculosis	TUR	0.2	1	4	2	2	5	1	3	1	3	4	1	3	3	7	3
39.1.01	M. tuberculosis	UgandaI	0.125		5.4.	2	1	3	2.3.	3	3	2.3.	2	5	3.4.		4
40.1.01	M. tuberculosis	LAM	0	3	2	2	4	4	3	3	2	2	1	5	2	2	6	2
41.1.01	M. tuberculosis	UgandaI	0	2	5	2	3	3	3	2	3	4	2	3	2	3	7	2
41.1.02	M. tuberculosis	UgandaI	0	2	5	2	3	3	3	2	3	4	2	3	2	3	7	2
42.1.01	M. tuberculosis	UgandaII	0.13	2	5	2	4	2	3	3	2	4	2	4	3	3	7	2
43.1.02	M. tuberculosis	UgandaII	0.2	4	5	2	3	3	3	3	2	3	2	4	3	2	7	2
44.1.01	M. tuberculosis	UgandaII	0.27	4	5	2	4	3	3	3	2	3	2	4	2	3	6	2
45.1.01	M. tuberculosis	UgandaII	0.2	1	5	2	4	3	3	3	2	4	2	4	4	2	6	2
46.1.01				4	2	3	3	4	3	1	2	4	2	5	4	3	6	2
47.1.01	M. tuberculosis	TUR	0.27	1	4	2	2	5	1	5	1	3	4	1	3	3	7	3
48.1.01	M. tuberculosis	UgandaI	0	1	5	2	2	3	2	3	3	4	2	5	4	2	4	2
49.1.01	M. tuberculosis	UgandaII	0.07	2	5	2	4	3	3	3	2	4	2	4	4	3	7	2
50.1.01	M. tuberculosis	UgandaII	0.2	2	5	1	3	3	3	3	2	4	2	4	5	3	8	2
51.1.01	M. tuberculosis	LAM	0.07	3	2	2	4	4	3	3	2	2	1	4	2	2	6	2
52.1.01				3	4	1	3	3	3	3	2	4	2	2	4	3	8	2
53.1.01	M. tuberculosis	EAI	0.13	2	4	4	5	4	3	6	3	6	1	2	4	4	5	1
54.1.01				3	2	3	3	4	3	1	2	4	2	5	3	3	6	2
55.1.01				2	4	3	5	3	2	3	2.4.	2.3.	2	4	4	4	3.8.	2
56.1.01	M. tuberculosis	UgandaII	0.13	2	5	2	3	3	4	3	2	4	2	4	4	3	4	2
57.1.01	M. tuberculosis	UgandaII	0.07	2	5	2	3	3	4	3	2	4	2	4	4	3	4	2
58.1.01	M. tuberculosis	UgandaII	0.2	2	5	2	3	3	3	3	2	4	2	3	4	2	3	2
59.1.01	M. tuberculosis	UgandaII	0.2	2	5	2	3	3	3	3	2	4	2	3	4	2	3	2
60.1.01	M. tuberculosis	UgandaII	0.07	2	5	2	3	3	3	3	2	4	2	4	4	3	4	2
61.1.01	M. tuberculosis	EAI	0		4	2.5.	4.5.	3.4.	1.3.	2.6.	3	2.6.	1.3.	2	3.4.	4	5	1.2.
62.1.01	M. tuberculosis	LAM	0.07	3	2	2	4	4	3	3	2	2	1	4	2	2	6	2
63.1.01	M. tuberculosis	LAM	0.07	4	2	2	4	4	3	3	2	2	1	5	2	2	6	2
64.1.01	M. tuberculosis	UgandaII	0.07	2	5	2	4	3	3	3	2	4	2	4	4	3	6	2
65.1.01				2	4	2	1	4	1	3	3	2	1	5	3	2	7	2
66.1.01	M. tuberculosis	Beijing	0.27	4	4	2	1	3	3	5	4	4	4	7	5	4	8	2
67.1.01	M. tuberculosis	UgandaII	0.14	1	5	2	5	3	3	3	2	4	2	4	4	3	4.6.	2
68.1.01				4	2	2	4	7	4	3	2	4	2	1	4	2	6	4.7.
69.1.01	M. tuberculosis	UgandaII	0.13	2	5	2	5	3	3	3	2	4	2	4	4	3	8	2
70.1.03	M. tuberculosis	Cameroon	0.27	1	5	2	3	3	3	2	4	4	2	5	3	3	5	2
70.1.01		Cameroon		1	5	2	3	3	3	2	4	4	2	5	3	3	5	2
71.1.01	M. tuberculosis	Beijing	0.14	4	4	2	1	3	3	5	5	4	4	7	5	3	4.8.	2
72.1.01	M. tuberculosis	UgandaII	0.13	2	5	2	3	2	3	3	2	4	2	4	3	3	6	2
73.1.01	M. tuberculosis	UgandaII	0.13	2	5	1	3	3	3	3	2	4	2	5	4	3	6	2
74.1.01				3	5	3	3	4	3	1	2	4	2	5	3	4	6	2
75.1.01	M. tuberculosis	UgandaII	0.07	2	5	2	4	3	3	3	2	4	2	4	4	3	6	2
76.1.01	M. tuberculosis	UgandaII	0.2	2	5	2	5	3	3	3	2	4	3	4	3	5	7	2
77.1.01				2	4	2	5	3	3	3	2	4	3	4	5	5	6	2
78.1.01	M. tuberculosis	UgandaII	0	2	5	2	4	3	3	3	2	4	2	4	4	3	5	2
79.1.01	M. tuberculosis	UgandaI	0.07	1	5	2	3	3	2	3	2	4	2	4.5.	4	2	6	2
80.1.01	M. tuberculosis	UgandaI	0.27	3	4	2	3	3	3	2	3	4	2	5	5	4	7	2
81.1.01	M. tuberculosis	UgandaII	0.2	2	5	1	4	3	3	3	2	1	2	4	4	3	7	2
82.1.01				4	5	2	1	2.3.	1	3	2	2	2	1.5.	2.3.	2	7
83.1.01	M. tuberculosis	S	0.27	3	4	3	4	2	5	1	2	4	2	5	3	3	9	2
84.1.01	M. tuberculosis	UgandaII	0.2	2	4	2	3	3	3	3	2	3	2	2	4	3	8	2
85.5.01	M. tuberculosis	UgandaII	0.07	2	5	2	3	3	3	3	2	4	2	3	4	3	7	2
86.1.01	M. tuberculosis	UgandaII	0.07	2	5	2	3	3	3	3	2	4	2	4	3	2	7	2
87.1.01	M. tuberculosis	UgandaII	0.13	2	5	2	3	4	3	3	2	4	2	4	3	4	7	2
88.1.01	M. tuberculosis	UgandaII	0.2	2	5	1	3	3	3	3	2	4	2	5	3	3	4	2
89.1.01	M. tuberculosis	UgandaII	0.2	2	6	2	3	4	3	3	3	4	2	4	3	3	7	2
90.1.01	M. tuberculosis	UgandaII	0.13	2	5	2	3	3	5	2	2	4	2	4	3	3	7	2
91.1.01	M. tuberculosis	Beijing	0.2	4	4	2	1	3	3	6	5	4	4	7	5	3	8	2
92.1.01	M. tuberculosis	UgandaII	0.13	1	5	2	3	3	3	3	2	4	2	4	5	3	7	2
93.1.01	M. tuberculosis	UgandaI	0	2	5	2	3	3	3	2	3	4	2	3	2	3	7	2
94.1.01	M. tuberculosis	UgandaI	0.13	3	5	2	2	3	2	3	2	4	2	5	4	2	5	2
95.1.01	M. tuberculosis	Haarlem	0.27	3	3	2	2	1	3	3	6	2	4	5	3	3	6	3
96.1.01	M. tuberculosis	UgandaII	0.13	2	4	2	3	3	3	3	2	4	2	3	4	3	7	2
97.1.01					2	2	3	6.8.	5	4	2	2.3.	4	7	4		9	6
98.1.01				2	4	2	1	3	1	2	3	2	2	5	3	5	5	0
99.1.01	M. tuberculosis	UgandaII	0.14	2	3	2	3	3	3	2.3.	2	4	2	4	4	3	4	2
100.1.01	M. tuberculosis	UgandaI	0	2	5	2	3	3	3	2	3	4	2	3	2	3	7	2
101.1.01				2	2	2	3	8	5	4	2	3	4	7	4	3	9	3
102.1.01	M. tuberculosis	UgandaI	0.2	4	5	2	2	3	3	3	2	4	2	5	4	12	7	2
103.1.01				4	2	2	4	7	4	3	2	4	2	1	4	2	5	4
104.1.03	M. tuberculosis	Haarlem	0.285	2	4	2	3	4	3	3	3	3	4	4	3	3.4.	8	3
105.1.01	M. tuberculosis	UgandaII	0	2	5	2	3	3	3	3	2	4	2	4	4	3	6	2
106.1.01				3	2	2	3	6	4	4	2	5	2	3	5	3	7	4
